# Supplementary material for: Polysaccharide-Stabilized Semisolid Emulsion with Vegetable Oils for Skin Wound Healing: Impact of Composition on Physicochemical and Biological Properties
Source: Pharmaceutics. 2024 Nov 8;16(11):1426. doi: 10.3390/pharmaceutics16111426 (PMC11597777; doi:10.3390/pharmaceutics16111426)
Supplement: Supplementary file 1 [file pharmaceutics-16-01426-s001.zip]

Archive with 1 entries (1 files):
- pharmaceutics-3277293-supplementary.pdf
